# Supplementary material for: Simultaneous In Vivo Electrophysiology, Two-Photon Imaging, and Optogenetics for Probing Neurovascular Coupling
Source: Methods Protoc. 2026 Apr 25;9(3):68. doi: 10.3390/mps9030068 (PMC13214910; doi:10.3390/mps9030068)
Supplement: Supplementary file 1 [file mps-09-00068-s001.zip]

Archive with 4 entries (4 files):
- mps-4194374-supplementary-Figure.pdf
- S2-head-holder-plate-cad-file-d2.stl
- S3-(Electrophysiology data collection flow chart).pdf
- Supplementry-Materials-S1.pdf
